# Supplementary material for: Aggravated brain injury after neonatal hypoxic ischemia in microglia-depleted mice
Source: J Neuroinflammation. 2020 Apr 11;17:111. doi: 10.1186/s12974-020-01792-7 (PMC7149909; doi:10.1186/s12974-020-01792-7)
Supplement: Supplementary file 8 — Additional file 8: Table S1. Genotyping Primer. [file 12974_2020_1792_MOESM8_ESM.xlsx]

## Sheet: Sheet1
Supplemental Table 1: Primer sequence for genotyping
Cre	Common	5’-AAG ACT CAC GTG GAC CTG CT-3’
	Wild-type reverse	5’-AGG ATG TTG ACT TCC GAG TTG-3’
	Mutant reverse	5’-CGG TTA TTC AAC TTG CAC CA-3’
DTA	Common	5’-AAA GTC GCT CTG AGT TGT TAT-3’
	Wild-type reverse	5’-GGA GCG GGA GAA ATG GAT ATG-3’
	Mutant reverse	5’-GCG AAG AGT TTG TCC TCA ACC-3’
