# Supplementary material for: Aggravated brain injury after neonatal hypoxic ischemia in microglia-depleted mice
Source: J Neuroinflammation. 2020 Apr 11;17:111. doi: 10.1186/s12974-020-01792-7 (PMC7149909; doi:10.1186/s12974-020-01792-7)
Supplement: Supplementary file 9 — Additional file 9: Table S2. qPCR Primer. [file 12974_2020_1792_MOESM9_ESM.xlsx]

## Sheet: Sheet1
Supplemental Table 2: List of primer sequences and name for quantitative PCR
IL-1β	Forward	5’-TGCCACCTTTTGACAGTGATG-3’
	Reverse	5’-TGATGTGCTGCTGCGAGATT-3’
iNOS	Forward	5’-CCGAAGCAAACATCACATTCA-3’
	Reverse	5’-GGTCTAAAGGCTCCGGGCT-3’
IL-4	Forward	5’-CAGCAACGAAGAACACCACAG-3’
	Reverse	5’-AAGCCCGAAAGAGTCTCTGC-3’
TGF-β	Forward	5’-TGCGCTTGCAGAGATTAAAA-3’
	Reverse	5’-CGTCAAAAGACAGCCACTCA-3’
β-actin	Forward	5’-AGATCAAGATGATTGCTCCTCCT-3’
	Reverse	5’-ACGCAGCTCAGTAACAGTCC-3’
TNF-α	Mm_Tnf_1_SG (Qiagen)	QT00104006
IL-10	Mm_Il10_1_SG (Qiagen)	QT00106169

## Sheet: Sheet2
List of Primers purchased from Qiagne company
	Primer Name	Product number
TNF-α	Mm_Tnf_1_SG (Qiagen)	QT00104006
IL-10	Mm_Il10_1_SG (Qiagen)	QT00106169
